# Supplementary material for: The Antihypertensive Guanabenz Exacerbates Integrated Stress Response and Disrupts the Brain Circadian Clock
Source: Clocks Sleep. 2023 Oct 31;5(4):639–50. doi: 10.3390/clockssleep5040043 (PMC10660470; doi:10.3390/clockssleep5040043)
Supplement: Supplementary file 1 [file clockssleep-05-00043-s001.zip]

Archive with 1 entries (1 files):
- clockssleep-2588879-supplementary.pdf
